# Supplementary material for: DeepQA: A Unified Transcriptome‐Based Aging Clock Using Deep Neural Networks
Source: Aging Cell. 2025 Jan 5;24(5):e14471. doi: 10.1111/acel.14471 (PMC12074024; doi:10.1111/acel.14471)
Supplement: Supplementary file 2 — Table S12. [file ACEL-24-e14471-s001.xlsx]

## Sheet: AD_DeepQA_SASP
Overlapped genes related to figure 5e
AGO3
ALB
ARID5A
BPIFB4
CCNB2
CDC26
CDKN1A
CDKN2C
CRP
GDF15
HMGA2
HP1BP3
ICAM1
IFIT3
IGFBP2
IGFBP7
IL1R1
MAPKAPK3
NR2C2
PAPPA
PIM1
PTGS1
PTGS2
PTHLH
SELL
SLC7A11
STAT3
TFDP1
TLR5
TRIM21
XDH

## Sheet: AMD_DeepQA_SASP
Overlapped genes related to figure 5f
ALB
ARID5A
BPIFB4
CDC26
CDKN2C
CRP
GDF15
ICAM1
IFIT3
IGFBP2
IGFBP7
OXTR
PIM1
PTGS1
PTGS2
PTHLH
SELL
SLC7A11
SPP1
STAT3
TCF7L2
TFDP1
TLR5
TRIM21
WWOX
XDH

## Sheet: Schi._DeepQA_SASP
Overlapped genes related to figure S2a
ABCC2
ADAM17
ANAPC16
CAV1
CD46
CD55
CD83
CDC26
CDK6
CHUK
CSDE1
GSDMD
IFIT3
IL1B
LMNB1
MAPK14
NFKB2
OXTR
PTGS1
PTGS2
RBBP4
RUNX3
SIRT1
SOX4
SPP1
TYMS

## Sheet: Dysp._DeepQA_SASP
Overlapped genes related to figure S2c
ANAPC4
CCNE1
CD55
CDC26
CDK6
CDKN2C
CXCL5
EZH2
GRSF1
IGFBP2
IGFBP7
LBR
LMNB1
MAP4K4
MAPK14
MTHFR
NFKB2
OXTR
PAPPA
POT1
RARRES2
RBBP4
SPP1
TPMT
WWOX

## Sheet: DCM_DeepQA_SASP
Overlapped genes related to figure S2e
AGO1
ANAPC4
ARG2
BPIFB4
CDC26
CSF1
EZH2
GRSF1
GSDMD
HP
IFIT3
IL1R1
MAPKAPK3
MDM4
MTHFR
PIM1
PTEN
RBBP4
RPS6KA1
SLC7A11
TPMT
TYMS
XDH

## Sheet: Healthy_DeepQA_SASP
Overlapped genes related to figure S2g
ABCC2
BPIFB4
CD55
CDC26
CDK6
CDKN1A
EZH2
GRSF1
IFIT3
IGFBP2
IGFBP7
IL1R1
LMNB1
MTHFR
OXTR
PAPPA
PIM1
PTGS1
PTGS2
RBBP4
RUNX3
SLC7A11
SPP1
TLR5

## Sheet: AD_DeepQA_DEG
Overlapped genes related to figure 6a
ADAMTSL3
AKR1C2
ALOX15B
ASPN
BCL2L11
CA2
CDC42BPG
CDKN2C
CLIC6
COL1A2
COL8A2
CPED1
DEPDC1
DSE
DUSP1
ECM2
EPHA2
FAM107B
FHDC1
GDF15
GNLY
GVINP1
HSPA1A
HSPA1B
HSPA6
IQGAP2
ITPRIP
KCNJ15
KLF4
LAMB1
MARCO
MIR21
MSLN
NCALD
OPN3
PCSK1
PEAR1
PLK4
PRRG4
PRSS12
PTAFR
RAI14
SELL
SERPINE1
SIDT1
SLC1A5
SLC44A1
SPON2
SPSB1
TCP11L2
THBS1
TINAGL1
TLR5
TRIM5
VNN2
ZBED6
ZWINT
